# Supplementary material for: A novel prognostic model based on cellular senescence-related gene signature for bladder cancer
Source: Front Oncol. 2022 Nov 23;12:937951. doi: 10.3389/fonc.2022.937951 (PMC9727082; doi:10.3389/fonc.2022.937951)
Supplement: Supplementary file 5 [file Table_3.xls]

## Sheet: Sheet1
id	Our study		Sun study		Zhou study
	riskScore	risk group	riskScore	risk group	riskScore	risk group
TCGA-E7-A7XN-01A	1.43	High risk	6.68	High risk	-12.1	Low risk
TCGA-ZF-A9RF-01A	1.44	High risk	7.13	High risk	-11.36	Low risk
TCGA-DK-A6B6-01A	0.26	Low risk	6.04	Low risk	-11.11	Low risk
TCGA-DK-AA6Q-01A	1.28	High risk	6.43	Low risk	-10.56	Low risk
TCGA-DK-A3IV-01A	0.65	Low risk	6.99	High risk	-10.53	Low risk
TCGA-ZF-A9R7-01A	0.44	Low risk	5.53	Low risk	-7.32	Low risk
TCGA-E7-A678-01A	0.25	Low risk	6.32	Low risk	-4.55	Low risk
TCGA-DK-A1A6-01A	1.36	High risk	5.21	Low risk	-4.49	Low risk
TCGA-4Z-AA81-01A	0.9	Low risk	6.43	Low risk	-4.48	Low risk
TCGA-UY-A9PA-01A	0.55	Low risk	6.84	High risk	-4.28	Low risk
TCGA-GV-A3QK-01B	0.52	Low risk	6.56	High risk	-4.15	Low risk
TCGA-4Z-AA7W-01A	1.31	High risk	5.98	Low risk	-4.11	Low risk
TCGA-FD-A3B6-01A	1.47	High risk	7.82	High risk	-3.4	Low risk
TCGA-ZF-A9R4-01A	0.35	Low risk	6.47	Low risk	-2.92	Low risk
TCGA-G2-A2EJ-01A	0.96	Low risk	6.43	Low risk	-2.49	Low risk
TCGA-E7-A4IJ-01A	0.59	Low risk	5.66	Low risk	-2.04	Low risk
TCGA-E5-A2PC-01A	1.47	High risk	6.29	Low risk	-2.04	Low risk
TCGA-GC-A3WC-01A	0.95	Low risk	6.39	Low risk	-1.98	Low risk
TCGA-K4-A5RJ-01A	1.1	High risk	7.65	High risk	-1.66	Low risk
TCGA-BT-A20V-01A	0.9	Low risk	7.37	High risk	-1.62	Low risk
TCGA-G2-AA3B-01A	0.34	Low risk	7.01	High risk	-1.59	Low risk
TCGA-E5-A4U1-01A	0.29	Low risk	6.51	Low risk	-1.51	Low risk
TCGA-BT-A42E-01A	1.33	High risk	6.49	Low risk	-1.39	Low risk
TCGA-GC-A3I6-01A	0.79	Low risk	7.1	High risk	-1.3	Low risk
TCGA-K4-A54R-01A	1.82	High risk	6.86	High risk	-1.14	Low risk
TCGA-GV-A6ZA-01A	1.14	High risk	5.97	Low risk	-1.13	Low risk
TCGA-ZF-A9RN-01A	0.71	Low risk	6.08	Low risk	-1.09	Low risk
TCGA-DK-A3IU-01A	1.6	High risk	6.61	High risk	-1.07	Low risk
TCGA-G2-A3IE-01A	0.32	Low risk	6.03	Low risk	-1.02	Low risk
TCGA-DK-A3WW-01A	1.66	High risk	6.62	High risk	-0.99	Low risk
TCGA-XF-AAN2-01A	1.41	High risk	6.3	Low risk	-0.98	Low risk
TCGA-XF-AAML-01A	0.66	Low risk	6.42	Low risk	-0.93	Low risk
TCGA-GV-A3JX-01A	1.4	High risk	6.99	High risk	-0.91	Low risk
TCGA-XF-A8HE-01A	1.89	High risk	6.6	High risk	-0.91	Low risk
TCGA-UY-A9PH-01A	1.05	High risk	6.04	Low risk	-0.89	Low risk
TCGA-E7-A541-01A	0.33	Low risk	6.19	Low risk	-0.82	Low risk
TCGA-K4-A4AC-01A	0.57	Low risk	8.16	High risk	-0.74	Low risk
TCGA-GU-A766-01A	1.97	High risk	6.93	High risk	-0.73	Low risk
TCGA-XF-A8HD-01A	1.02	Low risk	6.51	Low risk	-0.73	Low risk
TCGA-YF-AA3M-01A	1.39	High risk	6.93	High risk	-0.68	Low risk
TCGA-CU-A3KJ-01A	1.11	High risk	6.16	Low risk	-0.64	Low risk
TCGA-HQ-A5ND-01A	0.76	Low risk	6.89	High risk	-0.61	Low risk
TCGA-4Z-AA7Q-01A	1.05	Low risk	6.04	Low risk	-0.6	Low risk
TCGA-CF-A27C-01A	0.5	Low risk	6.16	Low risk	-0.57	Low risk
TCGA-GU-A763-01A	0.51	Low risk	6.38	Low risk	-0.53	Low risk
TCGA-E7-A519-01A	0.29	Low risk	6.6	High risk	-0.52	Low risk
TCGA-GC-A4ZW-01A	0.94	Low risk	6.1	Low risk	-0.51	Low risk
TCGA-G2-AA3C-01A	3.7	High risk	7.57	High risk	-0.49	Low risk
TCGA-UY-A78P-01A	1.37	High risk	6.78	High risk	-0.41	Low risk
TCGA-ZF-A9R5-01A	0.35	Low risk	6.31	Low risk	-0.39	Low risk
TCGA-4Z-AA89-01A	0.75	Low risk	6.19	Low risk	-0.35	Low risk
TCGA-UY-A8OB-01A	1.21	High risk	6.07	Low risk	-0.29	Low risk
TCGA-DK-A3IS-01A	1.22	High risk	5.97	Low risk	-0.28	Low risk
TCGA-XF-A9T8-01A	2.2	High risk	6.4	Low risk	-0.23	Low risk
TCGA-E7-A3X6-01A	1.07	High risk	6.77	High risk	-0.2	Low risk
TCGA-DK-A3WX-01A	2.39	High risk	7.4	High risk	-0.17	Low risk
TCGA-E7-A5KF-01A	0.49	Low risk	6.1	Low risk	-0.15	Low risk
TCGA-XF-AAN5-01A	0.83	Low risk	6.73	High risk	-0.15	Low risk
TCGA-DK-AA77-01A	0.87	Low risk	6.6	High risk	-0.14	Low risk
TCGA-E7-A6ME-01A	0.7	Low risk	7.78	High risk	-0.13	Low risk
TCGA-GC-A3RC-01A	1.13	High risk	6.92	High risk	-0.12	Low risk
TCGA-FD-A43P-01A	1.05	High risk	7.05	High risk	-0.12	Low risk
TCGA-XF-A9SI-01A	1	Low risk	6.49	Low risk	-0.11	Low risk
TCGA-K4-A5RH-01A	1.29	High risk	7.67	High risk	-0.1	Low risk
TCGA-UY-A78K-01A	0.65	Low risk	6.89	High risk	-0.1	Low risk
TCGA-GD-A76B-01A	0.99	Low risk	5.82	Low risk	-0.09	Low risk
TCGA-XF-AAMQ-01A	0.73	Low risk	6.57	High risk	-0.05	Low risk
TCGA-DK-AA6M-01A	1.37	High risk	6.89	High risk	0.03	Low risk
TCGA-K4-A6FZ-01A	0.89	Low risk	6.82	High risk	0.05	Low risk
TCGA-ZF-AA4X-01A	0.31	Low risk	6.38	Low risk	0.06	Low risk
TCGA-BT-A42F-01A	1.67	High risk	6.73	High risk	0.07	Low risk
TCGA-CF-A47S-01A	0.36	Low risk	5.87	Low risk	0.08	Low risk
TCGA-DK-AA6T-01A	0.82	Low risk	6.65	High risk	0.1	Low risk
TCGA-DK-AA6U-01A	0.47	Low risk	6.06	Low risk	0.14	Low risk
TCGA-K4-A5RI-01A	1.08	High risk	6.82	High risk	0.15	Low risk
TCGA-2F-A9KO-01A	1.94	High risk	6.95	High risk	0.2	Low risk
TCGA-CF-A47W-01A	0.45	Low risk	6.2	Low risk	0.23	Low risk
TCGA-CF-A47X-01A	0.38	Low risk	5.46	Low risk	0.25	Low risk
TCGA-ZF-AA58-01A	1.36	High risk	6.95	High risk	0.25	Low risk
TCGA-BT-A20O-01A	1.38	High risk	7.17	High risk	0.27	Low risk
TCGA-FD-A6TE-01A	0.79	Low risk	6.82	High risk	0.28	Low risk
TCGA-DK-A6B0-01A	0.45	Low risk	6.38	Low risk	0.28	Low risk
TCGA-E5-A4TZ-01A	0.91	Low risk	6.16	Low risk	0.3	Low risk
TCGA-ZF-A9RD-01A	2.32	High risk	7.02	High risk	0.31	Low risk
TCGA-E7-A7DV-01A	0.71	Low risk	7	High risk	0.31	Low risk
TCGA-BT-A0YX-01A	1.21	High risk	6.24	Low risk	0.31	Low risk
TCGA-DK-A1AD-01A	0.54	Low risk	6.15	Low risk	0.38	Low risk
TCGA-FD-A3NA-01A	1.26	High risk	6.67	High risk	0.4	Low risk
TCGA-G2-AA3D-01A	0.45	Low risk	5.8	Low risk	0.41	Low risk
TCGA-LT-A5Z6-01A	0.2	Low risk	7.55	High risk	0.42	Low risk
TCGA-E7-A3Y1-01A	0.36	Low risk	6.2	Low risk	0.42	Low risk
TCGA-E7-A97P-01A	1.75	High risk	6.33	Low risk	0.44	Low risk
TCGA-CF-A9FM-01A	0.36	Low risk	6.28	Low risk	0.48	Low risk
TCGA-DK-AA6R-01A	0.89	Low risk	6.73	High risk	0.53	Low risk
TCGA-E7-A8O8-01A	0.63	Low risk	5.41	Low risk	0.54	Low risk
TCGA-ZF-AA4U-01A	0.87	Low risk	6.02	Low risk	0.55	Low risk
TCGA-DK-A1AC-01A	0.54	Low risk	6.61	High risk	0.55	Low risk
TCGA-DK-A2I4-01A	0.91	Low risk	6.98	High risk	0.57	Low risk
TCGA-FD-A62P-01A	1.23	High risk	7.25	High risk	0.58	Low risk
TCGA-2F-A9KR-01A	0.68	Low risk	5.6	Low risk	0.59	Low risk
TCGA-E7-A8O7-01A	0.64	Low risk	6.36	Low risk	0.61	Low risk
TCGA-DK-A1AG-01A	0.53	Low risk	6.42	Low risk	0.63	Low risk
TCGA-SY-A9G5-01A	1.52	High risk	6.4	Low risk	0.64	Low risk
TCGA-DK-AA71-01A	0.9	Low risk	6.97	High risk	0.65	Low risk
TCGA-GV-A3QH-01A	0.54	Low risk	6.14	Low risk	0.65	Low risk
TCGA-CF-A3MI-01A	0.62	Low risk	5.68	Low risk	0.68	Low risk
TCGA-ZF-AA4V-01A	1.64	High risk	6.91	High risk	0.68	Low risk
TCGA-KQ-A41R-01A	0.88	Low risk	4.36	Low risk	0.69	Low risk
TCGA-ZF-A9RL-01A	0.63	Low risk	6.08	Low risk	0.69	Low risk
TCGA-ZF-A9RM-01A	0.52	Low risk	6.18	Low risk	0.71	Low risk
TCGA-BT-A20T-01A	1.08	High risk	6.33	Low risk	0.71	Low risk
TCGA-E7-A7DU-01A	0.73	Low risk	5.56	Low risk	0.72	Low risk
TCGA-FD-A43S-01A	0.63	Low risk	6.58	High risk	0.72	Low risk
TCGA-FD-A3B8-01A	1.5	High risk	6.82	High risk	0.74	Low risk
TCGA-LT-A8JT-01A	0.55	Low risk	5.84	Low risk	0.76	Low risk
TCGA-YF-AA3L-01A	0.29	Low risk	6.7	High risk	0.78	Low risk
TCGA-FD-A5BS-01A	0.92	Low risk	7	High risk	0.8	Low risk
TCGA-E7-A85H-01A	0.86	Low risk	7.26	High risk	0.8	Low risk
TCGA-UY-A9PB-01A	1.2	High risk	6.84	High risk	0.81	Low risk
TCGA-DK-A1AE-01A	1.36	High risk	6.82	High risk	0.82	Low risk
TCGA-CF-A5U8-01A	0.38	Low risk	5.8	Low risk	0.86	Low risk
TCGA-DK-A1AA-01A	1.14	High risk	6.4	Low risk	0.87	Low risk
TCGA-4Z-AA7N-01A	2.17	High risk	6.54	High risk	0.87	Low risk
TCGA-4Z-AA80-01A	0.9	Low risk	6.78	High risk	0.87	Low risk
TCGA-FD-A43X-01A	0.39	Low risk	6.3	Low risk	0.89	Low risk
TCGA-E7-A6MF-01A	0.18	Low risk	7.12	High risk	0.9	Low risk
TCGA-XF-A9SM-01A	1.94	High risk	6.8	High risk	0.9	Low risk
TCGA-XF-A9T3-01A	1.03	Low risk	6.73	High risk	0.91	Low risk
TCGA-E7-A7PW-01A	0.45	Low risk	5.65	Low risk	0.91	Low risk
TCGA-FD-A3N6-01A	2.42	High risk	7.11	High risk	0.92	Low risk
TCGA-4Z-AA7O-01A	1.13	High risk	6.22	Low risk	0.96	Low risk
TCGA-GD-A6C6-01A	0.6	Low risk	7.67	High risk	0.96	Low risk
TCGA-CF-A5UA-01A	0.6	Low risk	6.48	Low risk	1.01	Low risk
TCGA-DK-A6B5-01A	0.89	Low risk	6.38	Low risk	1.01	Low risk
TCGA-ZF-AA4T-01A	0.48	Low risk	6.94	High risk	1.02	Low risk
TCGA-PQ-A6FI-01A	0.98	Low risk	6.51	Low risk	1.02	Low risk
TCGA-CF-A8HY-01A	0.69	Low risk	6.44	Low risk	1.04	Low risk
TCGA-XF-A8HI-01A	0.92	Low risk	5.92	Low risk	1.05	Low risk
TCGA-FD-A6TB-01A	1.23	High risk	6.85	High risk	1.06	Low risk
TCGA-ZF-AA5H-01A	1.42	High risk	6.52	High risk	1.07	Low risk
TCGA-DK-A1AB-01A	1.67	High risk	6.53	High risk	1.07	Low risk
TCGA-CU-A3YL-01A	1.21	High risk	5.86	Low risk	1.07	Low risk
TCGA-FD-A3SN-01A	2.57	High risk	7.41	High risk	1.07	Low risk
TCGA-DK-AA6X-01A	0.63	Low risk	6.63	High risk	1.08	Low risk
TCGA-CF-A47Y-01A	0.38	Low risk	5.49	Low risk	1.09	Low risk
TCGA-FD-A6TK-01A	2.04	High risk	6.4	Low risk	1.09	Low risk
TCGA-DK-A3X2-01A	4.54	High risk	7.4	High risk	1.11	Low risk
TCGA-FT-A61P-01A	1.12	High risk	6.3	Low risk	1.11	Low risk
TCGA-FD-A62N-01A	0.93	Low risk	6.97	High risk	1.11	Low risk
TCGA-4Z-AA83-01A	0.72	Low risk	6.08	Low risk	1.12	Low risk
TCGA-K4-A3WS-01A	1.29	High risk	6.78	High risk	1.13	Low risk
TCGA-DK-AA74-01A	1.45	High risk	7.71	High risk	1.13	Low risk
TCGA-CF-A47T-01A	0.71	Low risk	6.28	Low risk	1.14	Low risk
TCGA-ZF-A9R0-01A	1.43	High risk	5.84	Low risk	1.14	Low risk
TCGA-HQ-A2OE-01A	0.5	Low risk	6.16	Low risk	1.15	Low risk
TCGA-FD-A5BY-01A	0.75	Low risk	7.01	High risk	1.15	Low risk
TCGA-ZF-A9R2-01A	1.37	High risk	5.99	Low risk	1.15	Low risk
TCGA-S5-A6DX-01A	1.17	High risk	7.39	High risk	1.16	Low risk
TCGA-DK-A3WY-01A	0.71	Low risk	6.7	High risk	1.16	Low risk
TCGA-XF-AAMR-01A	1.21	High risk	6.65	High risk	1.17	Low risk
TCGA-XF-AAN4-01A	1.88	High risk	6.44	Low risk	1.18	Low risk
TCGA-XF-A9T5-01A	1.34	High risk	6.2	Low risk	1.19	Low risk
TCGA-XF-A9T0-01A	1.15	High risk	6.01	Low risk	1.19	Low risk
TCGA-G2-A2EF-01A	1.28	High risk	6.84	High risk	1.19	Low risk
TCGA-E7-A5KE-01A	0.47	Low risk	6.17	Low risk	1.19	Low risk
TCGA-XF-A9T4-01A	1.77	High risk	6.64	High risk	1.22	Low risk
TCGA-YC-A89H-01A	1.33	High risk	6.66	High risk	1.22	Low risk
TCGA-UY-A78O-01A	0.64	Low risk	6.3	Low risk	1.22	Low risk
TCGA-DK-AA6S-01A	0.78	Low risk	6.09	Low risk	1.22	Low risk
TCGA-FD-A5BT-01A	1.43	High risk	7.35	High risk	1.23	Low risk
TCGA-FD-A5BU-01A	1.65	High risk	7.56	High risk	1.23	Low risk
TCGA-E7-A677-01A	0.45	Low risk	6.64	High risk	1.24	Low risk
TCGA-XF-AAN1-01A	0.66	Low risk	6.47	Low risk	1.24	Low risk
TCGA-LC-A66R-01A	1.22	High risk	6.98	High risk	1.24	Low risk
TCGA-MV-A51V-01A	1.02	Low risk	6.04	Low risk	1.25	Low risk
TCGA-XF-A9SL-01A	1.51	High risk	6.35	Low risk	1.25	Low risk
TCGA-ZF-AA53-01A	1.78	High risk	7.24	High risk	1.25	Low risk
TCGA-GU-A762-01A	1.48	High risk	7.44	High risk	1.26	Low risk
TCGA-CU-A0YO-01A	0.63	Low risk	6.8	High risk	1.28	Low risk
TCGA-CF-A47V-01A	0.64	Low risk	5.72	Low risk	1.28	Low risk
TCGA-GV-A40E-01A	0.8	Low risk	7.3	High risk	1.29	Low risk
TCGA-FD-A5C1-01A	1.21	High risk	7.01	High risk	1.29	Low risk
TCGA-BT-A2LB-01A	0.79	Low risk	6.8	High risk	1.31	Low risk
TCGA-BT-A20Q-01A	1.11	High risk	6.31	Low risk	1.31	Low risk
TCGA-4Z-AA87-01A	0.89	Low risk	6.37	Low risk	1.31	Low risk
TCGA-XF-A9SY-01A	1.78	High risk	7.42	High risk	1.32	Low risk
TCGA-XF-A9SJ-01A	1.33	High risk	6.88	High risk	1.33	Low risk
TCGA-ZF-AA5P-01A	0.98	Low risk	6.45	Low risk	1.34	Low risk
TCGA-CF-A3MH-01A	0.77	Low risk	6.29	Low risk	1.34	Low risk
TCGA-CF-A3MG-01A	1.41	High risk	5.98	Low risk	1.35	Low risk
TCGA-FD-A5BX-01A	3.89	High risk	7.16	High risk	1.35	Low risk
TCGA-FD-A3N5-01A	1.39	High risk	6.93	High risk	1.36	Low risk
TCGA-G2-A2ES-01A	2.2	High risk	6.54	High risk	1.38	Low risk
TCGA-FJ-A3Z9-01A	1.04	Low risk	6.08	Low risk	1.38	Low risk
TCGA-CU-A5W6-01A	1.1	High risk	6.36	Low risk	1.38	Low risk
TCGA-G2-A3IB-01A	1.6	High risk	7.23	High risk	1.38	Low risk
TCGA-XF-A9T6-01A	2.11	High risk	6.85	High risk	1.39	Low risk
TCGA-FD-A43U-01A	0.86	Low risk	6.26	Low risk	1.4	Low risk
TCGA-UY-A78N-01A	0.65	Low risk	7.01	High risk	1.4	Low risk
TCGA-CU-A0YR-01A	1.75	High risk	6.66	High risk	1.4	Low risk
TCGA-BT-A20W-01A	0.77	Low risk	6.48	Low risk	1.41	Low risk
TCGA-FJ-A3Z7-01A	0.53	Low risk	6.01	Low risk	1.41	Low risk
TCGA-H4-A2HO-01A	0.67	Low risk	6.3	Low risk	1.43	Low risk
TCGA-DK-A2I1-01A	1.01	Low risk	6.56	High risk	1.43	High risk
TCGA-G2-A3VY-01A	0.35	Low risk	5	Low risk	1.43	High risk
TCGA-CF-A9FF-01A	1.22	High risk	5.69	Low risk	1.44	High risk
TCGA-E7-A6MD-01A	1.33	High risk	6.49	Low risk	1.44	High risk
TCGA-GU-AATQ-01A	1.86	High risk	6.94	High risk	1.45	High risk
TCGA-DK-A6AV-01A	0.87	Low risk	6.22	Low risk	1.45	High risk
TCGA-FD-A6TA-01A	1.13	High risk	6.38	Low risk	1.46	High risk
TCGA-E7-A97Q-01A	1.15	High risk	6.31	Low risk	1.46	High risk
TCGA-GU-A764-01A	0.94	Low risk	6.28	Low risk	1.46	High risk
TCGA-CU-A3QU-01A	0.61	Low risk	5.39	Low risk	1.46	High risk
TCGA-FD-A6TD-01A	1.6	High risk	7.44	High risk	1.47	High risk
TCGA-ZF-A9R1-01A	1.12	High risk	6.83	High risk	1.48	High risk
TCGA-K4-A4AB-01B	1.03	Low risk	6.9	High risk	1.49	High risk
TCGA-XF-AAN0-01A	0.8	Low risk	5.96	Low risk	1.49	High risk
TCGA-UY-A9PE-01A	0.7	Low risk	6.22	Low risk	1.5	High risk
TCGA-GU-A42R-01A	0.37	Low risk	6.6	High risk	1.51	High risk
TCGA-GC-A3BM-01A	0.6	Low risk	6.75	High risk	1.51	High risk
TCGA-GU-AATO-01A	0.84	Low risk	7.66	High risk	1.51	High risk
TCGA-ZF-AA52-01A	1.1	High risk	6.17	Low risk	1.51	High risk
TCGA-DK-A2I6-01A	0.9	Low risk	7.08	High risk	1.51	High risk
TCGA-G2-A2EC-01A	0.73	Low risk	6.26	Low risk	1.51	High risk
TCGA-BT-A3PJ-01A	0.96	Low risk	7.1	High risk	1.52	High risk
TCGA-UY-A8OD-01A	0.9	Low risk	6.13	Low risk	1.53	High risk
TCGA-ZF-AA4R-01A	1.76	High risk	6.6	High risk	1.53	High risk
TCGA-GD-A3OP-01A	0.49	Low risk	6.4	Low risk	1.54	High risk
TCGA-ZF-AA54-01A	2.54	High risk	7.19	High risk	1.54	High risk
TCGA-GD-A2C5-01A	0.72	Low risk	6.4	Low risk	1.55	High risk
TCGA-DK-A3IK-01A	0.74	Low risk	6.08	Low risk	1.55	High risk
TCGA-DK-AA75-01A	0.76	Low risk	6.36	Low risk	1.55	High risk
TCGA-FD-A3B3-01A	1.74	High risk	7.4	High risk	1.55	High risk
TCGA-KQ-A41P-01A	0.71	Low risk	7.23	High risk	1.55	High risk
TCGA-XF-A9SX-01A	1.02	Low risk	6.51	Low risk	1.56	High risk
TCGA-XF-A9SH-01A	1.18	High risk	6.2	Low risk	1.56	High risk
TCGA-ZF-A9RC-01A	0.87	Low risk	6.46	Low risk	1.56	High risk
TCGA-ZF-A9R3-01A	0.71	Low risk	6.42	Low risk	1.56	High risk
TCGA-G2-A2EK-01A	0.41	Low risk	6.13	Low risk	1.56	High risk
TCGA-BT-A42C-01A	1.02	Low risk	6.67	High risk	1.57	High risk
TCGA-H4-A2HQ-01A	0.99	Low risk	6.59	High risk	1.58	High risk
TCGA-FD-A5C0-01A	1.54	High risk	6.72	High risk	1.59	High risk
TCGA-DK-A6B2-01A	1.28	High risk	7.52	High risk	1.6	High risk
TCGA-DK-A6AW-01A	0.76	Low risk	6.02	Low risk	1.6	High risk
TCGA-YC-A8S6-01A	2.01	High risk	6.36	Low risk	1.61	High risk
TCGA-DK-AA6L-01A	0.53	Low risk	6.61	High risk	1.62	High risk
TCGA-XF-AAMX-01A	1.32	High risk	7.2	High risk	1.62	High risk
TCGA-GC-A3YS-01A	1.34	High risk	6.74	High risk	1.62	High risk
TCGA-GU-A767-01A	0.81	Low risk	6.4	Low risk	1.62	High risk
TCGA-DK-A6B1-01A	0.94	Low risk	6.3	Low risk	1.62	High risk
TCGA-CF-A3MF-01A	0.36	Low risk	4.15	Low risk	1.63	High risk
TCGA-CF-A1HR-01A	0.83	Low risk	6.19	Low risk	1.63	High risk
TCGA-GD-A3OQ-01A	1.5	High risk	6.87	High risk	1.63	High risk
TCGA-CF-A8HX-01A	0.46	Low risk	5.46	Low risk	1.64	High risk
TCGA-XF-AAME-01A	1.54	High risk	6.83	High risk	1.64	High risk
TCGA-GC-A3OO-01A	1.05	Low risk	7.2	High risk	1.64	High risk
TCGA-GV-A3JV-01A	1.08	High risk	6.25	Low risk	1.64	High risk
TCGA-FD-A3SP-01A	1.16	High risk	6.91	High risk	1.64	High risk
TCGA-FD-A3SJ-01A	1.13	High risk	7.05	High risk	1.65	High risk
TCGA-ZF-AA4W-01A	0.76	Low risk	6.92	High risk	1.65	High risk
TCGA-ZF-A9R9-01A	1.77	High risk	6.26	Low risk	1.65	High risk
TCGA-BT-A20P-01A	1.05	Low risk	6.52	Low risk	1.66	High risk
TCGA-XF-A8HG-01A	0.67	Low risk	5.93	Low risk	1.66	High risk
TCGA-GC-A3RB-01A	0.83	Low risk	7.02	High risk	1.66	High risk
TCGA-FD-A3SQ-01A	0.93	Low risk	6.49	Low risk	1.66	High risk
TCGA-CF-A9FL-01A	1.25	High risk	6.08	Low risk	1.66	High risk
TCGA-G2-A2EO-01A	1.53	High risk	6.98	High risk	1.67	High risk
TCGA-K4-AAQO-01A	0.87	Low risk	6.21	Low risk	1.67	High risk
TCGA-4Z-AA82-01A	1.77	High risk	6.06	Low risk	1.67	High risk
TCGA-XF-AAN7-01A	1.53	High risk	6.89	High risk	1.68	High risk
TCGA-C4-A0F6-01A	2.07	High risk	6.56	High risk	1.7	High risk
TCGA-DK-A3IL-01A	0.66	Low risk	6.98	High risk	1.71	High risk
TCGA-XF-A9SW-01A	1.23	High risk	6.53	High risk	1.71	High risk
TCGA-XF-A8HF-01A	1.47	High risk	6.52	High risk	1.73	High risk
TCGA-GV-A40G-01A	0.43	Low risk	6.1	Low risk	1.73	High risk
TCGA-K4-A83P-01A	1.77	High risk	7.46	High risk	1.73	High risk
TCGA-DK-A1A5-01A	2.18	High risk	6.43	Low risk	1.74	High risk
TCGA-XF-AAMY-01A	1.31	High risk	6.26	Low risk	1.74	High risk
TCGA-XF-A9SP-01A	0.98	Low risk	5.53	Low risk	1.75	High risk
TCGA-BL-A13I-01A	2.66	High risk	8.22	High risk	1.75	High risk
TCGA-FD-A43N-01A	1.3	High risk	6.11	Low risk	1.76	High risk
TCGA-5N-A9KI-01A	1.22	High risk	5.69	Low risk	1.76	High risk
TCGA-DK-A3IN-01A	2.33	High risk	7.49	High risk	1.76	High risk
TCGA-BL-A3JM-01A	2.13	High risk	6.27	Low risk	1.76	High risk
TCGA-FD-A5BR-01A	0.98	Low risk	6.96	High risk	1.76	High risk
TCGA-DK-A1AF-01A	1.57	High risk	6.61	High risk	1.77	High risk
TCGA-KQ-A41Q-01A	0.52	Low risk	5.55	Low risk	1.78	High risk
TCGA-KQ-A41S-01A	1.13	High risk	6.38	Low risk	1.79	High risk
TCGA-FD-A3B4-01A	0.91	Low risk	6.35	Low risk	1.79	High risk
TCGA-GV-A3JZ-01A	0.91	Low risk	7.13	High risk	1.79	High risk
TCGA-K4-A3WU-01B	2.07	High risk	6.42	Low risk	1.83	High risk
TCGA-K4-A6MB-01A	1.06	High risk	6	Low risk	1.84	High risk
TCGA-XF-A8HC-01A	0.52	Low risk	6.42	Low risk	1.84	High risk
TCGA-XF-AAMZ-01A	1.38	High risk	6.44	Low risk	1.85	High risk
TCGA-UY-A9PF-01A	1.25	High risk	6.46	Low risk	1.85	High risk
TCGA-XF-A9SU-01A	1.22	High risk	6.61	High risk	1.87	High risk
TCGA-FJ-A871-01A	1.51	High risk	6.91	High risk	1.88	High risk
TCGA-FD-A6TG-01A	1.59	High risk	6.83	High risk	1.88	High risk
TCGA-BT-A20U-01A	1.99	High risk	6.52	Low risk	1.89	High risk
TCGA-BT-A20J-01A	0.68	Low risk	6.25	Low risk	1.89	High risk
TCGA-CF-A7I0-01A	1.32	High risk	6.08	Low risk	1.89	High risk
TCGA-FD-A43Y-01A	3.29	High risk	6.49	Low risk	1.9	High risk
TCGA-BT-A20X-01A	7.62	High risk	6.6	High risk	1.9	High risk
TCGA-DK-AA6P-01A	0.25	Low risk	6.93	High risk	1.9	High risk
TCGA-FD-A3SL-01A	1.17	High risk	6.14	Low risk	1.91	High risk
TCGA-FJ-A3ZF-01A	0.46	Low risk	5.43	Low risk	1.92	High risk
TCGA-ZF-AA56-01A	1.53	High risk	6.24	Low risk	1.92	High risk
TCGA-XF-AAN3-01A	1.02	Low risk	6.74	High risk	1.92	High risk
TCGA-ZF-AA51-01A	0.84	Low risk	6.43	Low risk	1.92	High risk
TCGA-HQ-A5NE-01A	0.97	Low risk	6.88	High risk	1.93	High risk
TCGA-GU-AATP-01A	1.44	High risk	5.9	Low risk	1.95	High risk
TCGA-FD-A5BV-01A	0.57	Low risk	6.88	High risk	1.95	High risk
TCGA-4Z-AA86-01A	0.85	Low risk	7.09	High risk	1.96	High risk
TCGA-R3-A69X-01A	1.88	High risk	6.79	High risk	1.96	High risk
TCGA-DK-A1A7-01A	0.45	Low risk	5.94	Low risk	1.97	High risk
TCGA-FD-A6TC-01A	0.97	Low risk	5.88	Low risk	1.97	High risk
TCGA-XF-AAMG-01A	0.63	Low risk	6.75	High risk	1.99	High risk
TCGA-BL-A13I-01B	1.48	High risk	7.29	High risk	1.99	High risk
TCGA-DK-A2I2-01A	1.03	Low risk	6.62	High risk	2	High risk
TCGA-HQ-A2OF-01A	0.81	Low risk	7.23	High risk	2.01	High risk
TCGA-ZF-AA5N-01A	1.55	High risk	6.65	High risk	2.01	High risk
TCGA-BL-A13J-01B	1.73	High risk	6.58	High risk	2.02	High risk
TCGA-BT-A3PK-01A	3.35	High risk	6.75	High risk	2.02	High risk
TCGA-4Z-AA7S-01A	1.37	High risk	6.38	Low risk	2.03	High risk
TCGA-5N-A9KM-01A	0.37	Low risk	5.98	Low risk	2.03	High risk
TCGA-XF-A9SK-01A	1.01	Low risk	6.72	High risk	2.04	High risk
TCGA-FD-A3SS-01A	1.29	High risk	6.12	Low risk	2.04	High risk
TCGA-XF-A8HH-01A	1.81	High risk	6.17	Low risk	2.04	High risk
TCGA-E7-A4XJ-01A	1.45	High risk	6.17	Low risk	2.06	High risk
TCGA-CU-A72E-01A	1.36	High risk	6.41	Low risk	2.06	High risk
TCGA-4Z-AA7Y-01A	1.2	High risk	6.35	Low risk	2.06	High risk
TCGA-G2-AA3F-01A	0.55	Low risk	7.42	High risk	2.06	High risk
TCGA-FD-A3SR-01A	1.05	High risk	6.78	High risk	2.08	High risk
TCGA-2F-A9KQ-01A	0.97	Low risk	6.46	Low risk	2.08	High risk
TCGA-XF-AAMW-01A	1.18	High risk	6.69	High risk	2.11	High risk
TCGA-2F-A9KW-01A	1.49	High risk	6.94	High risk	2.12	High risk
TCGA-DK-A3X1-01A	0.54	Low risk	5.84	Low risk	2.13	High risk
TCGA-DK-A3IQ-01A	1.14	High risk	6.04	Low risk	2.13	High risk
TCGA-BL-A5ZZ-01A	1.85	High risk	6.53	High risk	2.14	High risk
TCGA-UY-A78M-01A	1.12	High risk	6.58	High risk	2.15	High risk
TCGA-XF-AAMJ-01A	1.79	High risk	6.6	High risk	2.16	High risk
TCGA-KQ-A41N-01A	0.54	Low risk	6.27	Low risk	2.16	High risk
TCGA-SY-A9G0-01A	1.72	High risk	6.48	Low risk	2.16	High risk
TCGA-XF-AAMT-01A	1.98	High risk	7.65	High risk	2.16	High risk
TCGA-DK-A1A3-01A	1.69	High risk	7.68	High risk	2.16	High risk
TCGA-BL-A13J-01A	1.53	High risk	7.72	High risk	2.16	High risk
TCGA-XF-A8HB-01A	0.72	Low risk	6.49	Low risk	2.17	High risk
TCGA-FD-A6TI-01A	1.47	High risk	6.25	Low risk	2.17	High risk
TCGA-BL-A0C8-01A	0.46	Low risk	7.23	High risk	2.2	High risk
TCGA-DK-AA76-01A	0.43	Low risk	6.14	Low risk	2.21	High risk
TCGA-DK-A2HX-01A	1.38	High risk	6.4	Low risk	2.21	High risk
TCGA-BT-A20R-01A	0.98	Low risk	6.33	Low risk	2.21	High risk
TCGA-FD-A3B7-01A	0.99	Low risk	7.76	High risk	2.22	High risk
TCGA-ZF-AA4N-01A	1.7	High risk	7.32	High risk	2.24	High risk
TCGA-PQ-A6FN-01A	1.11	High risk	7.41	High risk	2.25	High risk
TCGA-XF-AAN8-01A	1.21	High risk	6.46	Low risk	2.29	High risk
TCGA-ZF-A9RE-01A	1.33	High risk	5.99	Low risk	2.29	High risk
TCGA-GC-A3RD-01A	0.87	Low risk	6.91	High risk	2.31	High risk
TCGA-GD-A3OS-01A	1.07	High risk	7.06	High risk	2.32	High risk
TCGA-4Z-AA7R-01A	1.53	High risk	6.66	High risk	2.32	High risk
TCGA-GU-A42P-01A	0.85	Low risk	6.41	Low risk	2.33	High risk
TCGA-XF-A9SZ-01A	2.43	High risk	6.26	Low risk	2.33	High risk
TCGA-C4-A0EZ-01A	0.84	Low risk	7	High risk	2.34	High risk
TCGA-GV-A3JW-01A	1.67	High risk	6.62	High risk	2.34	High risk
TCGA-4Z-AA7M-01A	0.51	Low risk	6.6	High risk	2.35	High risk
TCGA-BL-A0C8-01B	0.35	Low risk	6.16	Low risk	2.35	High risk
TCGA-UY-A9PD-01A	0.71	Low risk	6.13	Low risk	2.36	High risk
TCGA-FD-A62O-01A	0.62	Low risk	6.35	Low risk	2.36	High risk
TCGA-DK-A3IT-01A	0.75	Low risk	6.99	High risk	2.39	High risk
TCGA-XF-A9T2-01A	2.14	High risk	6.69	High risk	2.39	High risk
TCGA-S5-AA26-01A	0.91	Low risk	5.99	Low risk	2.42	High risk
TCGA-FD-A3SO-01A	1.61	High risk	6.99	High risk	2.44	High risk
TCGA-CU-A0YN-01A	1.56	High risk	7.17	High risk	2.45	High risk
TCGA-FD-A5BZ-01A	2.52	High risk	6.72	High risk	2.46	High risk
TCGA-FD-A62S-01A	2.85	High risk	7.04	High risk	2.46	High risk
TCGA-4Z-AA84-01A	0.7	Low risk	7.17	High risk	2.48	High risk
TCGA-C4-A0F1-01A	1.01	Low risk	6.44	Low risk	2.52	High risk
TCGA-FD-A6TH-01A	1.53	High risk	8.55	High risk	2.52	High risk
TCGA-FD-A3SM-01A	1.49	High risk	6.3	Low risk	2.52	High risk
TCGA-CF-A1HS-01A	1.04	Low risk	7.07	High risk	2.53	High risk
TCGA-GU-A42Q-01A	1.62	High risk	5.99	Low risk	2.54	High risk
TCGA-K4-A3WV-01A	1.63	High risk	6.46	Low risk	2.61	High risk
TCGA-FD-A6TF-01A	1.71	High risk	6.44	Low risk	2.62	High risk
TCGA-DK-AA6W-01A	2.78	High risk	6.71	High risk	2.66	High risk
TCGA-C4-A0F0-01A	0.92	Low risk	7.06	High risk	2.67	High risk
TCGA-BT-A2LD-01A	1.32	High risk	6.84	High risk	2.67	High risk
TCGA-2F-A9KT-01A	0.68	Low risk	6.4	Low risk	2.68	High risk
TCGA-FJ-A3ZE-01A	1.35	High risk	5.48	Low risk	2.73	High risk
TCGA-XF-AAMH-01A	2.18	High risk	7.28	High risk	2.77	High risk
TCGA-BT-A3PH-01A	1.27	High risk	7.29	High risk	2.77	High risk
TCGA-YC-A9TC-01A	2.02	High risk	6.95	High risk	2.81	High risk
TCGA-XF-A9SV-01A	1.36	High risk	6.21	Low risk	2.88	High risk
TCGA-GV-A3QF-01A	1.11	High risk	5.73	Low risk	2.88	High risk
TCGA-FD-A3B5-01A	2.72	High risk	6.75	High risk	2.93	High risk
TCGA-GV-A3QI-01A	0.31	Low risk	6.99	High risk	2.94	High risk
TCGA-C4-A0F7-01A	2.03	High risk	6.15	Low risk	3.04	High risk
TCGA-FT-A3EE-01A	1.19	High risk	6.3	Low risk	3.08	High risk
TCGA-UY-A78L-01A	1.82	High risk	6.6	High risk	3.14	High risk
TCGA-2F-A9KP-01A	1.38	High risk	6.32	Low risk	3.21	High risk
TCGA-DK-A3IM-01A	1.18	High risk	6.93	High risk	3.4	High risk
TCGA-G2-A2EL-01A	0.87	Low risk	7.46	High risk	3.49	High risk
TCGA-BT-A20N-01A	1.43	High risk	6.86	High risk	3.99	High risk
TCGA-XF-A9ST-01A	0.59	Low risk	6.85	High risk	4.05	High risk
TCGA-BT-A0S7-01A	1.24	High risk	7.28	High risk	4.39	High risk
TCGA-KQ-A41O-01A	0.51	Low risk	5.4	Low risk	5.16	High risk
TCGA-BT-A2LA-01A	1.76	High risk	7.58	High risk	5.38	High risk
