# Supplementary material for: A novel prognostic model based on cellular senescence-related gene signature for bladder cancer
Source: Front Oncol. 2022 Nov 23;12:937951. doi: 10.3389/fonc.2022.937951 (PMC9727082; doi:10.3389/fonc.2022.937951)
Supplement: Supplementary file 6 [file Table_4.xls]

## Sheet: Sheet1
id	Our study		Sun study		Zhou study
	riskScore	risk group	riskScore	risk group	riskScore	risk group
GSM340726	4.9	Low risk	9.59	Low risk	0.99	Low risk
GSM340618	6.25	High risk	12.1	Low risk	1.35	High risk
GSM340622	5.8	Low risk	12.3	Low risk	1.17	High risk
GSM340710	6.06	High risk	12.3	Low risk	1.28	High risk
GSM340665	6.06	High risk	12.31	Low risk	1.41	High risk
GSM340701	6.55	High risk	12.47	Low risk	1.83	High risk
GSM340708	5.95	High risk	12.48	Low risk	1.25	High risk
GSM340640	5.46	Low risk	12.5	Low risk	1.04	Low risk
GSM340646	5.51	Low risk	12.51	Low risk	0.82	Low risk
GSM340768	6.13	High risk	12.52	Low risk	1.1	Low risk
GSM340643	5.56	Low risk	12.58	Low risk	0.94	Low risk
GSM340644	5.16	Low risk	12.59	Low risk	1.1	Low risk
GSM340632	5.19	Low risk	12.61	Low risk	1.01	Low risk
GSM340748	5.36	Low risk	12.63	Low risk	0.95	Low risk
GSM340655	5.78	Low risk	12.63	Low risk	1.06	Low risk
GSM340617	5.56	Low risk	12.64	Low risk	0.89	Low risk
GSM340682	5.85	Low risk	12.67	Low risk	1.21	High risk
GSM340692	5.3	Low risk	12.68	Low risk	1.05	Low risk
GSM340673	6.59	High risk	12.68	Low risk	1.13	Low risk
GSM340755	5.57	Low risk	12.69	Low risk	1.15	Low risk
GSM340691	5.81	Low risk	12.71	Low risk	0.98	Low risk
GSM340625	5.5	Low risk	12.71	Low risk	0.9	Low risk
GSM340750	6.04	High risk	12.72	Low risk	1.31	High risk
GSM340727	5.42	Low risk	12.74	Low risk	1.05	Low risk
GSM340656	6.09	High risk	12.74	Low risk	1.39	High risk
GSM340681	5.76	Low risk	12.74	Low risk	1.16	Low risk
GSM340669	6.12	High risk	12.75	Low risk	1.32	High risk
GSM340705	6.27	High risk	12.75	Low risk	1.54	High risk
GSM340634	6.21	High risk	12.76	Low risk	1.36	High risk
GSM340629	5.73	Low risk	12.79	Low risk	1.07	Low risk
GSM340652	6.23	High risk	12.81	Low risk	0.97	Low risk
GSM340605	6.01	High risk	12.81	Low risk	0.98	Low risk
GSM340725	5.97	High risk	12.81	Low risk	1.61	High risk
GSM340723	5.96	High risk	12.83	Low risk	1.1	Low risk
GSM340751	5.63	Low risk	12.83	Low risk	1.26	High risk
GSM340661	5.36	Low risk	12.84	Low risk	1.16	High risk
GSM340715	5.85	Low risk	12.84	Low risk	1.03	Low risk
GSM340648	5.96	High risk	12.84	Low risk	1.11	Low risk
GSM340766	6.77	High risk	12.84	Low risk	1.09	Low risk
GSM340706	5.78	Low risk	12.85	Low risk	1.42	High risk
GSM340703	5.49	Low risk	12.86	Low risk	0.88	Low risk
GSM340623	5.65	Low risk	12.87	Low risk	1.07	Low risk
GSM340712	5.98	High risk	12.87	Low risk	1.35	High risk
GSM340720	6.62	High risk	12.87	Low risk	1.54	High risk
GSM340627	6.02	High risk	12.88	Low risk	1.18	High risk
GSM340742	6.72	High risk	12.89	Low risk	1.61	High risk
GSM340680	6.17	High risk	12.9	Low risk	1.16	High risk
GSM340729	5.64	Low risk	12.9	Low risk	1.37	High risk
GSM340761	6.06	High risk	12.9	Low risk	1.63	High risk
GSM340732	6.83	High risk	12.9	Low risk	1.24	High risk
GSM340619	5.9	Low risk	12.91	Low risk	0.9	Low risk
GSM340620	6.8	High risk	12.93	Low risk	1.47	High risk
GSM340714	5.72	Low risk	12.93	Low risk	1.33	High risk
GSM340606	5.23	Low risk	12.94	Low risk	1.86	High risk
GSM340641	5.52	Low risk	12.94	Low risk	1.32	High risk
GSM340753	5.47	Low risk	12.95	Low risk	1.24	High risk
GSM340743	6.23	High risk	12.97	Low risk	1.3	High risk
GSM340676	6.31	High risk	12.97	Low risk	1.11	Low risk
GSM340747	5.17	Low risk	12.98	Low risk	1.35	High risk
GSM340668	5.13	Low risk	12.98	Low risk	0.68	Low risk
GSM340614	5.3	Low risk	12.98	Low risk	1.16	High risk
GSM340754	5.06	Low risk	13	Low risk	1.11	Low risk
GSM340672	6.13	High risk	13	Low risk	1.52	High risk
GSM340609	6.29	High risk	13	Low risk	1.13	Low risk
GSM340628	7.42	High risk	13.01	Low risk	1.39	High risk
GSM340637	4.94	Low risk	13.02	Low risk	0.9	Low risk
GSM340664	6.4	High risk	13.02	Low risk	1.34	High risk
GSM340698	5.32	Low risk	13.03	Low risk	1.38	High risk
GSM340674	6.37	High risk	13.04	Low risk	1.43	High risk
GSM340659	5.12	Low risk	13.05	Low risk	1.17	High risk
GSM340719	6.07	High risk	13.05	Low risk	1.09	Low risk
GSM340760	6.18	High risk	13.06	Low risk	1.25	High risk
GSM340688	6.05	High risk	13.08	Low risk	1.09	Low risk
GSM340759	6.22	High risk	13.09	Low risk	1.33	High risk
GSM340745	6.13	High risk	13.1	Low risk	1.06	Low risk
GSM340756	5.78	Low risk	13.1	Low risk	1.15	Low risk
GSM340653	6.39	High risk	13.1	Low risk	1.32	High risk
GSM340767	5.84	Low risk	13.1	Low risk	1.17	High risk
GSM340685	5.8	Low risk	13.11	Low risk	0.64	Low risk
GSM340724	4.89	Low risk	13.11	Low risk	1.18	High risk
GSM340738	5.18	Low risk	13.11	Low risk	0.81	Low risk
GSM340611	6.13	High risk	13.11	Low risk	1.26	High risk
GSM340615	6.04	High risk	13.12	Low risk	0.9	Low risk
GSM340702	6.02	High risk	13.13	High risk	1.18	High risk
GSM340647	5.29	Low risk	13.14	High risk	1.08	Low risk
GSM340675	6.4	High risk	13.14	High risk	1.06	Low risk
GSM340624	5.77	Low risk	13.14	High risk	0.91	Low risk
GSM340649	5.62	Low risk	13.16	High risk	1.05	Low risk
GSM340700	5.23	Low risk	13.16	High risk	1.24	High risk
GSM340737	5.83	Low risk	13.17	High risk	1.11	Low risk
GSM340667	5.24	Low risk	13.17	High risk	0.76	Low risk
GSM340704	6.55	High risk	13.18	High risk	1.51	High risk
GSM340657	5.67	Low risk	13.18	High risk	0.87	Low risk
GSM340621	5.17	Low risk	13.19	High risk	1.13	Low risk
GSM340694	5.24	Low risk	13.19	High risk	0.88	Low risk
GSM340717	5.62	Low risk	13.21	High risk	0.88	Low risk
GSM340762	5.88	Low risk	13.22	High risk	1.21	High risk
GSM340697	6.03	High risk	13.24	High risk	1.23	High risk
GSM340666	5.85	Low risk	13.25	High risk	1	Low risk
GSM340707	5.25	Low risk	13.26	High risk	1.05	Low risk
GSM340650	6.15	High risk	13.27	High risk	1.1	Low risk
GSM340639	5.46	Low risk	13.28	High risk	1.02	Low risk
GSM340684	6.24	High risk	13.28	High risk	1.09	Low risk
GSM340690	6.44	High risk	13.28	High risk	1.17	High risk
GSM340709	6.58	High risk	13.28	High risk	1.65	High risk
GSM340635	5.77	Low risk	13.29	High risk	1.08	Low risk
GSM340651	5.72	Low risk	13.29	High risk	1.24	High risk
GSM340716	6.15	High risk	13.3	High risk	1.17	High risk
GSM340612	5.87	Low risk	13.3	High risk	1.36	High risk
GSM340687	6.83	High risk	13.31	High risk	1.42	High risk
GSM340670	5.23	Low risk	13.32	High risk	1.05	Low risk
GSM340721	6.31	High risk	13.33	High risk	1.51	High risk
GSM340626	5.45	Low risk	13.33	High risk	0.86	Low risk
GSM340608	5.3	Low risk	13.33	High risk	1.1	Low risk
GSM340671	6.15	High risk	13.33	High risk	1.07	Low risk
GSM340699	6.11	High risk	13.34	High risk	1.25	High risk
GSM340757	6.18	High risk	13.35	High risk	1.44	High risk
GSM340731	7.15	High risk	13.36	High risk	1.69	High risk
GSM340645	5.82	Low risk	13.36	High risk	1.15	Low risk
GSM340636	4.99	Low risk	13.37	High risk	0.59	Low risk
GSM340765	5.56	Low risk	13.37	High risk	1.14	Low risk
GSM340733	6.54	High risk	13.37	High risk	1.31	High risk
GSM340654	6.48	High risk	13.4	High risk	1.27	High risk
GSM340663	6.2	High risk	13.4	High risk	1.33	High risk
GSM340686	5.52	Low risk	13.42	High risk	1.11	Low risk
GSM340616	5.13	Low risk	13.42	High risk	1.03	Low risk
GSM340769	6.43	High risk	13.44	High risk	1.54	High risk
GSM340696	6.47	High risk	13.44	High risk	1.31	High risk
GSM340722	6.18	High risk	13.49	High risk	1.08	Low risk
GSM340630	5.85	Low risk	13.5	High risk	1.03	Low risk
GSM340752	6.03	High risk	13.5	High risk	1.3	High risk
GSM340730	5.3	Low risk	13.52	High risk	0.98	Low risk
GSM340662	5.48	Low risk	13.52	High risk	1.3	High risk
GSM340744	5.78	Low risk	13.54	High risk	1.3	High risk
GSM340693	6.54	High risk	13.55	High risk	1.29	High risk
GSM340631	5.59	Low risk	13.55	High risk	0.66	Low risk
GSM340713	5.99	High risk	13.61	High risk	1.26	High risk
GSM340677	5.67	Low risk	13.61	High risk	1.2	High risk
GSM340739	5.85	Low risk	13.62	High risk	1.09	Low risk
GSM340749	5.58	Low risk	13.63	High risk	1.05	Low risk
GSM340683	6.26	High risk	13.63	High risk	1.07	Low risk
GSM340633	6	High risk	13.64	High risk	1.04	Low risk
GSM340695	5.19	Low risk	13.66	High risk	0.97	Low risk
GSM340679	5.64	Low risk	13.68	High risk	1.13	Low risk
GSM340758	5.93	High risk	13.68	High risk	1.56	High risk
GSM340734	5.93	High risk	13.75	High risk	1.2	High risk
GSM340658	5.79	Low risk	13.8	High risk	1.07	Low risk
GSM340735	5.84	Low risk	13.84	High risk	1.23	High risk
GSM340740	5.41	Low risk	13.86	High risk	1.08	Low risk
GSM340607	6.01	High risk	13.87	High risk	0.95	Low risk
GSM340660	6.43	High risk	13.88	High risk	1.38	High risk
GSM340711	6.27	High risk	13.92	High risk	1.42	High risk
GSM340763	6.19	High risk	13.96	High risk	1.44	High risk
GSM340746	6.59	High risk	13.98	High risk	1.65	High risk
GSM340638	5.99	High risk	13.99	High risk	0.98	Low risk
GSM340613	6.58	High risk	14.04	High risk	1.12	Low risk
GSM340689	6.04	High risk	14.04	High risk	0.95	Low risk
GSM340736	6.88	High risk	14.1	High risk	1.29	High risk
GSM340718	6.15	High risk	14.11	High risk	1.29	High risk
GSM340741	5.79	Low risk	14.14	High risk	0.92	Low risk
GSM340728	6.63	High risk	14.16	High risk	1.74	High risk
GSM340610	6.68	High risk	14.27	High risk	1.11	Low risk
GSM340678	6.68	High risk	14.3	High risk	1.46	High risk
GSM340642	5.64	Low risk	14.54	High risk	1.11	Low risk
GSM340764	5.91	Low risk	15.19	High risk	1.29	High risk
